# Supplementary material for: The Prevalence and Determinants of Child Hunger and Its Associations with Early Childhood Nutritional Status among Urban Poverty Households during COVID-19 Pandemic in Petaling District, Malaysia: An Exploratory Cross-Sectional Survey
Source: Nutrients. 2023 May 17;15(10):2356. doi: 10.3390/nu15102356 (PMC10222894; doi:10.3390/nu15102356)
Supplement: Supplementary file 1 [file nutrients-15-02356-s001.zip]

Archive with 1 entries (1 files):
- nutrients-2315673-supplementary.pdf
